# Supplementary material for: Microbial-Assisted Wheat Iron Biofortification Using Endophytic Bacillus altitudinis WR10
Source: Front Nutr. 2021 Aug 3;8:704030. doi: 10.3389/fnut.2021.704030 (PMC8368724; doi:10.3389/fnut.2021.704030)
Supplement: Supplementary file 2 [file Data_Sheet_1.XLS]

## Sheet: VFDB_Jun_6-7088353541
Jun_6-7088353541
VFclass	Virulence factors	Related genes	B. altitudinis GR-8(Prediction)
			CP009108 (CP009108)
Adherence	BslA	bslA	-
	Fibronectin-binding protein(Listeria)	fbpA	ID12_12805
Enzyme	Immune inhibitor A metalloproteinase	Undetermined	-
		inhA	ID12_04210
	Phosphatidylcholine-preferring phospholipase C (PC-PLC)	plcA	-
	Phosphatidylinositol-specific phospholipase C (PI-PLC)	piplc	-
	Sphingomyelinase (SMase)	sph	-
Immune evasion	B. cereus exo-polysaccharide (BPS)	bpsA	-
		bpsB	-
		bpsC	-
		bpsD	-
		bpsE	-
		bpsF	-
		bpsG	-
		bpsH	-
		bpsX	-
	Hyaluronic acid (HA) capsule	hasA	-
		hasB	ID12_02680
		hasC	ID12_14540
	Polyglutamic acid capsule	capA	ID12_02585
		capB	ID12_02595
		capC	ID12_02590
		capD	ID12_11260
		capE	-
	Polysaccharide capsule	Undetermined	ID12_01700; ID12_01710; ID12_01750; ID12_02470; ID12_03640
Iron acquisition	Bacillibactin	dhbA	-
		dhbB	-
		dhbC	-
		dhbE	-
		dhbF	-
	Hal	hal	-
	IlsA	ilsA	-
	Petrobactin	asbA	-
		asbB	-
		asbC	-
		asbD	-
		asbE	-
		asbF	-
Regulation	AcpAB	acpA	-
		acpB	-
	AtxA	atxA	-
	PagR-XO1	pagR-XO1	-
	PagR-XO2	pagR-XO2	-
	PlcR-PapR quorum sensing	papR	-
		plcR	-
Secretion system	Type VII secretion system	-	-
		-	-
		essC	-
		esxB	-
		esxL	-
Toxin	Anthrax toxin	cya	-
		lef	-
		pagA	-
	Anthrolysin O/Cereolysin O/Hemolysin I	alo	-
	Cereulide	cesA	-
		cesB	-
		cesC	-
		cesD	-
		cesH	-
		cesP	-
		cesT	-
	Certhrax	cer	-
	Cytotoxin K (Hemolysin IV)	cytK	-
	Hemolysin II	hlyII	-
	Hemolysin III homolog	Undetermined	-
	Hemolysin III	hlyIII	ID12_15125
	Hemolytic enterotoxin HBL	hblA	-
		hblC	-
		hblD	-
	Insecticidal crystalline toxins	cry	-
		cyt	-
		vip	-
	Non-hemolytic enterotoxin (Nhe)	nheA	-
		nheB	-
		nheC	-
Invasion	Lipoprotein promoting entry protein(Listeria)	lpeA	ID12_01410
Lipid and fatty acid metabolism	Pantothenate synthesis(Mycobacterium)	panD	ID12_15425
Peptidoglycan modification	OatA(Listeria)	oatA	ID12_04260
Surface protein anchoring	Lipoprotein diacylglyceryl transferase(Listeria)	lgt	ID12_02030
	Lipoprotein-specific signal peptidase II(Listeria)	lspA	ID12_12705
	Sortase B(Listeria)	srtB	ID12_03915
	Table saved from VFDB (http://www.mgc.ac.cn/VFs/) [Sun Jun 6 12:16:36 2021]
